# Supplementary material for: Breaking Lock-ins to Enable a Green Pharmacy
Source: Environ Sci Technol. 2026 Feb 18;60(8):5960–9. doi: 10.1021/acs.est.5c12437 (PMC12961740; doi:10.1021/acs.est.5c12437)
Supplement: Supplementary file 2 [file es5c12437_si_002.xlsx]

## Sheet: Cover Sheet
This document provides supporting information for the following manuscript: Title: Breaking Lock-ins to Enable a Green Pharmacy Authors: Anna Shalin, Miriam L. Diamond, Zhanyun Wang* Supporting Information Tables S2-S3. The contents of each table are described below.
S2: List of companies included as big pharma, and their subsidiaries. - Column A: Company Name - Column B: Synonyms - Column C: Subsidiaries - Column D: Date of Acquisition
S3: Literature review of related studies General study overview - Column A: First author - Column B: Year - Column C: Title - Column D: doi - Column E: First author - Column F: Relevant? - Column G: What did the study address? (3 key points) - Column H: What is the geographical scope of the study? - Column I: What are the levels of analysis (e.g., general, actor-specific)? - Column J: Does the st…

## Sheet: S2. List of big pharma
Company Name	Synonyms	Subsidiaries	Date of Acquisition
Abbott	Abbott; Abbott Diabetes Care; Abbott Diagnostics Division; Abbot Medical Devices; Abbott Nutrition; Abbott Point of Care; Abbott Rapid Dx; Abbott Research Group; Abbott Transfusion Medicine
AbbVie	AbbVie; AbbVie GK; AbbVie Inc.	Allergan	2020-05-08
		Pharmacyclics; Pharmacyclics LLC.; Pharmacyclics Switzerland GmbH	2015-05-25
		Mitokinin	2023-10-05
		Naurex, Inc, an affiliate of Allergan plc	2015-08-31
		Durata Therapeutics Inc., an affiliate of Allergan plc	2014-11-17
Alkem Laboratories	Alkem Laboratories; Alkem; Alkem Laboratories Limited; Galpha Laboratories; Galpha
Alkermes	Alkermes; Alkermes plc; Alkermes Pharma Ireland Limited; Alkermes, Inc.
Alcon Research	Alcon Research; Alcon
Alnylam Pharmaceuticals	Alnylam Pharmaceuticals; Alnylam; Alnylam Pharmaceuticals, Inc; Alnylam U.S., Inc.; Alnylam U.S.
Amgen	Amgen; Amgen Research (Munich) GmbH
Amneal Pharmaceuticals	Amneal Pharmaceuticals; Amneal Pharmaceuticals, Inc.; Amneal Pharmaceuticals of New York, LLC; Amneal Pharmaceuticals of New York; Amneal; Amneal Pharma; Amneal; Amneal Pharmaceuticals, LLC; Amneal Ireland Limited
Aspen Pharmacare	Aspen Pharmacare; Aspen; Aspen Pharma Industria Farmaceutica Ltda.; Aspen Pharmacare Holdings Limited; Aspen SA Commercial; Aspen USA; Aspen Global Incorporated; Aspen Medical Products
Astellas Pharma	Astellas Pharma; Astellas; Astellas US; Astellas Pharma Inc
AstraZeneca	AstraZeneca; Astra AB; Zeneca; Imperial Chemical Industries	Alexion Pharmaceuticals; Alexion; Alexion Pharmaceuticals, Inc.	2021-07-21
		Medimmune	2007-04-24
		Cambridge Antibody Technology	2006-05-17
		Definiens	2014-11-04
		Spirogen	2013-10-15
		Evinova	2023-11-20
		Acerta Pharma BV	2016-02-02
Aurobindo Pharma	Aurobindo Pharma; Aurobindo; Aurobindo Pharma Limited; Auropharma; Aurobindo Pharma USA; Aurobindo Pharma USA, Inc.; Aurobindo Pharma Ltd
Bausch Health	Bausch Health; Bausch + Lomb; Bausch Health Companies Inc.; Bausch Health Americas, Inc.; Bausch & Lomb Incorporated	Salix Pharmaceuticals	2015-04-01
		Valeant Pharmaceuticals International Inc.	2013-05-27
		Medicis Pharmaceutical	2012-09-03
		OraPharma	2012-06-15
		Solta Medical	2013-12-16
Baxter	Baxter; BAX; Baxter International; Baxter Healthcare Corporation	Hill-Rom	2021-12-13
		Gambro	2013-09-06
Bayer	Bayer; Adverio; Adverio Pharma GmbH	Monsanto; Monsanto Company, LLC	2018-06-07
BeiGene	BeiGene
Bio-Techne	Bio-Techne; Bio-Techne Corporation	R & D Systems	1985-01-01
		ProteinSimple, Inc.; ProteinSimple	2014-08-07
Biocon	Biocon; Biocon Limited; Biocon Biologics; Biocon Limited	Syngene International Limited; Syngene	2002-01-01
Biogen	Biogen; Biogen Idec GmbH; Biotechnology Geneva	Reata Pharmaceuticals	2023-09-26
BioMarin Pharmaceutical	BioMarin Pharmaceutical; BioMarin; BioMarin Pharmaceutical Inc.
BioNTech	BioNTech; Biopharmaceutical New Technologies; BioNTech SE	InstaDeep Ltd	2023-08-01
		Aexerna Therapeutics	2023-11-07
Bristol-Myers Squibb	Bristol-Myers Squibb; Bristol-Myers; Squibb; BMS	Adnexus, A Bristol-Myers Squibb R&D Company	2007-09-24
Catalent	Catalent; Catalent Pharma Solutions GmbH; Catalent, Inc.; Catalent Pharma Solutions Inc
Celltrion	Celltrion; Celltrion Healthcare; Celltrion USA, Inc.; Celltrion USA; Celltrion, Inc
China Resources Pharmcaeutical Group	China Resources Pharmaceutical Group; CRPG
Cipla	Cipla; Cipla Limited; Cipla USA Inc., Cipla Ltd.	InvaGen Pharmaceuticals; InvaGen	2016-02-18
Clicks Group	Clicks Group; Clicks	New United Pharmaceutical Distributors Ltd.; UPD; United Pharmaceutical Distributors	2003-01-01
Cook Group Incorporated	Cook Group Incorporated
Coopervision, Inc.	Coopervision, Inc.
CSL	CSL; CSL Behring; CSL Limited; CSL Seqrius; CSL Plasma; CSL Vifor; Commonwealth Serum Laboratories
CVS Health	CVS Health; CVS; CVS Pharmacy; CVS Health Corporation; CVS Pharmacy; CVS Caremark	Aetna	2018-11-28
		MinuteClinic	2006-07-13
Cynosure, Inc.	Cynosure, Inc.
Daiichi Sankyo	Daiichi Sankyō; Daiichi Sankyo; Daiichi Sankyo Company; Daiichi Sankyo Healthcare; Daiichi Sankyo, Inc.	American Regent; American Regent, Inc.	1991-01-01
Dow Pharmaceutical Science	Dow Pharmaceutical Science
Dr. Reddy’s	Dr. Reddy’s; Dr. Reddy’s Laboratories; Dr. Reddy’s Laboratories Limited; Dr. Reddys Laboratories, SA
DuPont Nutrition and Health	DuPont Nutrition and Health
Edwards Lifesciences	Edwards Lifesciences
Eisai	Eisai; Eisai Co., Ltd.; Eisai Inc.
Elanco	Elanco; Elanco Animal Health; Elanco US; Elanco US, Inc.; Elanco Animal Health Incorporated
Eli Lilly	Eli Lilly; LLY; Lilly; Eli Lilly and Company
Emergent BioSolutions	Emergent BioSolutions; EBS; Emergent BioSolutions Inc.
Endo International	Endo International; Endo; Endo Pharmaceuticals; Endo Pharma; Endo International plc; Endo Pharmaceuticals Inc.
Exact Sciences Corporation	Exact Sciences Corporation
Exelixis	Exelixis; Exelixis, Inc.; Exelixis U.S., LLC; Exelixis U.S.; Exelixis Patent Company LLC; Exelixis Pharmaceuticals, Inc.
Ferring Pharmaceuticals	Ferring Pharmaceuticals
Forest Laboratories	Forest Laboratories
Fujifilm Medical Systems USA	Fujifilm Medical Systems USA, Inc.; Fujifilm Pharmaceuticals U.S.A., Inc.; FUJIFILM Toyama Chemical Co., Ltd.
Galderma R&D	Galderma R&D, Octapharma
Galencia	Galenica; Galencia AG; Galenicare AG	Verfora Ltd	2023-01-31
		Careproduct AG	2018-01-01
		Curarex SWISS AG	2019-08-05
GE Healthcare	GE Healthcare, PepsiCo Global R&D
Genmab	Genmab; Genmab A/S; Genmab Us, Inc.; Genmab B.V.; Genmab, Inc.; Genmab Ltd.; Genmab US; Genmab U.S., Inc.
Gilead Sciences	Gilead Sciences; Gilead	Kite Pharma; Kite	2017-08-28
		Immunomedics	2020-10-23
GlaxoSmithKline	GlaxoSmithKline; GSK; Haleon	Stiefel Laboratories; Stiefel	2009-07-21
		Tesaro	2019-01-22
		ViiV Healthcare; ViiV	2009-04-16
		Glaxo Wellcome	2000-12-27
		SmithKline Beecham	2000-12-27
Glenmark Pharmaceuticals	Glenmark Pharmaceuticals; Glenmark; Glenmark Life Sciences; Glenmark Pharma; Glenmark Pharmaceuticals Ltd. India;
	Glenmark Specialty S.A.
Grifols	Grifols; Grifols S.A.; Grifols Biologicals, LLC; Grifols Therapeutics LLC
Hansoh Pharma	Hansoh Pharma; Hansoh Pharmaceutical; Hansoh; Hansoh Pharmaceutical Group Company Limited; Jiangsu Hansoh Pharmaceutical Group Co., Ltd.; Jiangsu Hansoh Pharmaceutical Co., Ltd.
Hikma Pharmaceuticals	Hikma Pharmaceuticals; Hikma; Hikma Pharmaceuticals plc; Hikma Pharmaceuticals USA; Hikma Pharma	Custopharm, Inc.; Custopharm	2022-04-21
Horizon Therapeutics	Horizon Therapeutics; Horizon; Horizon Therapeutics USA; Horizon Pharma plc; Horizon Pharma; Horizon Pharma Ireland, Ltd., Dublin Ireland; Horizon Pharma USA, Inc. Horizon Pharma Rheumatology LLC	Viela Bio (acquired by Horizon Therapeutics)	2021-03-15
ICON plc	ICON plc; ICON	PRA Health Sciences	2021-07-01
Incyte	Incyte; Incyte Corporation; Incyte Pharmaceuticals; Incyte Genomics, Inc.; Incyte Genomics	Villaris Therapeutics; Villaris Therapeutics Inc.	2022-10-03
Indivior PLC	Indivior PLC; Indivior; Indivior Inc.; Indivior, Inc;
Ipsen	Ipsen; Ipsen Pharma
Jazz Pharmaceuticals	Jazz Pharmaceuticals; Jazz; GW Pharmaceuticals; Jazz Pharmaceuticals Inc.; Jazz Pharma; Jazz Pharmaceuticals plc
Jiangsu Hengrui Medicine	Jiangsu Hengrui Medicine; Jiangsu Hengrui Pharmaceuticals Company Ltd.; Jiangsu Hengrui; Hengrui Usa Ltd.; Hengrui Usa; Jiangsu Hengrui Pharmaceuticals Co. Ltd; Jiangsu HengRui Medicine Co., Ltd.; Hengrui Therapeutics, Inc.
Johnson & Johnson	Johnson & Johnson; Johnson and Johnson; Jannsen; Jannsen Pharmaceuticals; Johnson & Johnson Consumer and Personal Products Worldwide; Johnson & Johnson Enterprise Innovation Inc.; Johnson & Johnson Health and Wellness Solutions, Inc.; Johnson & Johnson Pharmaceutical Research & Development, L.L.C.; Johnson & Johnson Surgical Vision, Inc.; Johnson & Johnson Vision Care, Inc.; Janssen-Cilag Ltd; Ja…	Ethicon; Ethicon, Inc.; Ethicon Endo-Surgery	1947-01-01
		Abiomed; Abiomed Inc.; Abiomed Inc.	2022-12-22
		Acclarent	2010-01-01
		Actelion	2017-06-16
		Cilag; Janssen-Cilag Pty Ltd	1959-01-01
		DePuy International; DePuy Mitek; DePuy Orthopaedics; DePuy Spine	1998-07-21
		DePuy Synthes; Synthes; DePuy Synthes Products, Inc.; Synthes USA HQ, Inc.	2012-06-14
		Mentor; Mentor Worldwide, LLC	2009-01-23
		Cerenovus, Part of DePuy Synthes Products, Inc.	2017-07-24
KOBAYASHI Pharmaceutical	KOBAYASHI Pharmaceutical; Kobayashi Pharmaceuticals; Kobayashi; Kiribai Chemical Co., Ltd.; Kobayashi Healthcare	Kiribai Chemical Co., Ltd.	2001-06-30
Kyowa Kirin	Kyowa Kirin; Kyowa Hakko Kirin Co., Ltd.; Kyowa Kirin International; Kyowa Kirin plus Co., Ltd.; Kirin Holdings Company; Fujifilm Kyowa Kirin Biologics Co., Ltd.; Kyowa Hakko Bio Co., Ltd.; Kyowa Kirin Pharmaceutical Development Ltd; Kyowa Kirin, Inc.
LabCorp	LabCorp; Laboratory Corporation of America Holdings; Labcorp Corporation of America Holdings, Inc
Lonza	Lonza; Lonza Walskerville Inc.; Lonza Walskerville; Lonza Group	Capsugel	2017-07-06
Lundbeck	Lundbeck; H. Lundbeck A/S; Lundbeck LLC
Lupin Limited	Lupin Limited; Lupin Foundation; Lupin; Lupin Pharmaceuticals; Lupin Pharmaceuticals, Inc.; Lupin Ltd.; Lupin Research Inc
Mallinckrodt Pharmaceuticals	Mallinckrodt Pharmaceuticals; Mallinckrodt; SpecGx LLC	Therakos	2015-09-28
		INO Therapeutics LLC	2015-03-04
Mankind Pharma	Mankind Pharma; Mankind; Mankind Agritech Private Limited; Mankind Pharma Limited; Pathkind Labs
Masimo Corporation	Masimo Corporation
Medios AG	Medios AG; Medios; Medios Pharma GmbH; Medios Manufaktur GmbH; Medios Pharma
Medpace	Medpace; Medpace Holdings, Inc.; Medpace, Inc.
Medtronic	Medtronic – MITG; Medtronic Cardiac Rhythm and Heart Failure; Medtronic Cardiac Surgery; Medtronic Cardiovascular; Medtronic Corporate Technologies and New Ventures; Medtronic Diabetes; Medtronic Endovascular; Medtronic Neurovascular Clinical Affairs; Medtronic Spinal and Biologics; Medtronic Surgical Technologies; Medtronic Vascular; Medtronic Xomed, Inc.; MedtronicNeuro
Merck	Merck; Merck & Co.; Merck KgaA; Merck Holding GmbH; Merck Healthcare KgaA, Darmstadt, Germany, an affiliate of Merck KgaA, Darmstadt, Germany; Merck KgaA, Darmstadt, Germany; Merck Sharp & Dohme LLC	Acceleron Pharma, Inc., a wholly-owned subsidiary of Merck & Co., Inc., Rahway, NJ USA	2021-11-22
		Afferent Pharmaceuticals, Inc., a subsidiary of Merck & Co., Inc. (Rahway, New Jersey USA)	2016-06-13
		ArQule, Inc., a subsidiary of Merck Sharp & Dohme LLC, a subsidiary of Merck & Co., Inc. (Rahway, NJ USA)	2020-01-16
		Cubist Pharmaceuticals LLC, a subsidiary of Merck & Co., Inc. (Rahway, New Jersey USA)	2014-12-08
		Imago BioSciences, Inc., a subsidiary of Merck & Co., Inc., (Rahway, New Jersey USA)	2022-11-19
		NovaCardia, Inc., a subsidiary of Merck & Co., Inc. (Rahway, New Jersey USA)	2007-09-11
		Oncoimmune, Inc., a subsidiary of Merck & Co., Inc. (Rahway, New Jersey USA)	2020-11-23
		Cubist Pharmaceuticals; Optimer Pharmaceuticals LLC, a subsidiary of Merck & Co., Inc. (Rahway, New Jersey USA)	2014-12-08
		Peloton Therapeutics, Inc., a subsidiary of Merck & Co., Inc. (Rahway, New Jersey USA)	2019-05-21
		Prometheus Biosciences, Inc., a subsidiary of Merck & Co., Inc. (Rahway, New Jersey USA); Trius Therapeutics LLC, a subsidiary of Merck & Co., Inc. (Rahway, New Jersey USA); VelosBio Inc., a subsidiary of Merck & Co., Inc. (Rahway, New Jersey USA)	2023-06-16
		Trius Therapeutics LLC, a subsidiary of Merck & Co., Inc. (Rahway, New Jersey USA)	2013-09-12
		VelosBio Inc., a subsidiary of Merck & Co., Inc. (Rahway, New Jersey USA)	2020-11-05
Merz	Merz North America, Inc.; Merz Pharmaceuticals GmbH	Merz	Merz North America, Inc.; Merz Pharmaceuticals GmbH
Moderna	Moderna; MRNA; ModeRNA Therapeutics; ModernaTX, Inc.
Neurocrine Biosciences	Neurocrine Biosciences; Neurocrine Biosciences, Inc.; Neurocrine Continental Inc.; Neurocrine	Diurnal Group Limited; Diurnal Limited	2022-11-01
Nippon Shinyaku	Nippon Shinyaku; Nippon; Shinyaku; Nippon Shinyaku Co.; Nippon Shinyaku Co Ltd; Ns Pharma, Inc.; Sioe Pharmaceutical Co., Ltd.; Tajima Syokuhin Kogyo Co. Ltd.
Novartis	Novartis; Novartis AG	Ciba-Geigy	1996-03-07
		Sandoz	1996-03-07
		Corthera, Inc.(formerly BAS Medical, Inc.), a member of the Novartis group of companies	2009-12-23
Novo Nordisk	Novo Nordisk; NOVO; Novo Nordisk A/S	Dicerna Pharmaceuticals; Dicerna; Dicerna Pharmaceuticals, Inc., a Novo Nordisk company	2021-11-18
Ono Pharmaceutical	Ono Pharmaceutical; Ono Pharmaceutical Co., Ltd.; Ono; Ono Pharma USA; Ono Pharma; Ono Pharma USA Inc.; Ono Pharmaceutical Co. Ltd	michiteku Co., Ltd.	2022-11-16
Organon	Organon; Organon & Co.; Organon & Company; Organon and Company; Organon and Co
Orion Corporation	Orion Corporation; Orion; Orion Pharma AB; Orion Corporation, Orion Pharma	Fermion Oy	1980-01-01
Otsuka Holdings	Otsuka Holdings; Otsuka; Otsuka Pharmaceutical; OPC; Otsuka America Pharmaceutical; Otsuka Holdings Co., Ltd.; Otsuka Pharmaceutical Development & Commercialization, Inc.; Otsuka Pharmaceutical Factory, Inc.
Perrigo	Perrigo; Perrigo Company plc; Perrigo Company; Perrigo Nutritionals; Padagis US LLC	Omega Pharma	2015-03-30
		Ranir; LLC	2019-07-02
Pfizer	Pfizer; Pfizer Inc.; Charles Pfizer & Company	Seagen; Seagen Inc.	2023-12-14
		Hospira; Hospira, now a wholly owned subsidiary of Pfizer	2015-09-03
		Global Blood Therapeutics INC	2022-10-05
		Wyeth is now a wholly owned subsidiary of Pfizer	2009-10-16
Philips	Philips Clinical & Medical Affairs Global; Philips Digital & Computational Pathology; Philips Digital Mammography Sweden AB; Philips Electronics Nederland B.V. acting through Philips CTO organization; Philips Healthcare; Philips Oral Healthcare; Philips Respironics;
Procter and Gamble	Procter and Gamble
Purdue Pharma LP	Purdue Pharma LP
Recordati	Recordati; ecordatiI lac San.ve Tic. A.S.	Opalia Pharma S.A.	2013-07-24
Regeneron Pharmaceuticals	Regeneron Pharmaceuticals	Decibel Therapeutics	2023-09-25
Richter Gedeon	Richter Gedeon; Gedeon Richter; Gedeon Richter Ltd.; Richter Gedeon Vegyészeti Gyár Nyilvánosan Működő Rt. Aktiengesellschaft; Gedeon Richter Plc.
Rite Aid	Rite Aid	Bartell Drugs; Bartell	2020-10-07
Roche	Roche; Roche Diagnostics Corportation; Ventana; F. Hoffmann-La Roche AG; Roche Holding AG; Hoffmann-La Roche;	Genentech; Genentech, Inc.	2009-03-12
		Ventana	2008-01-22
		Foundation Medicine	2018-06-19
		Chugai Pharmaceuticals; Chugai Pharmaceutical; Chugai; Chugai Pharma Manufacturing Co.; Chugai Pharma USA; Chugai Pharmaceutical	2002-10-01
Rohto Pharmaceutical	Rohto Pharmaceutical; Rohto Pharma; Rohto Pharmaceutical Co., Ltd;	Mentholatum; The Mentholatum Company	1988-06-01
		Amato Pharmaceutical Products, Ltd.	2021-08-31
Royalty Pharma	Royalty Pharma
Sanofi	Sanofi; Sanofi Pasteur; Opella Healthcare	Genzyme	2011-04-08
		Bioverativ	2018-03-08
		Shantha; Shantha Biotechnics	2009-07-27
		Chattem	2010-03-11
		Ablynx; Ablynx, a Sanofi company	2018-06-19
		Principia Biopharma, a Sanofi Company	2020-09-28
		Synthorx, Inc, a Sanofi company	2020-01-23
Santen Pharmaceutical	Santen Pharmaceutical; Santen; Santen Pharma; Santen Pharmaceutical Co., Ltd; Santen Oy; Santen SA; Santen Inc.; Santen GmbH; Santen USA; Santen Europe; Santen SAS
Sarpeta Therapeutics	Sarepta Therapeutics; Sarepta; Sarepta Therapeutics Inc.; Sarepta Therapeutics, Inc.	Myonexus Therapeutics, Inc.; Myonexus	2019-02-27
Seagen	Seagen; Seagen Canada; Seagen Canada Inc.; SAS; Seagen Inc.; Seagen International
Shionogi	Shionogi; Shionogi Inc.; Shionogi & Company, Limited; Shionogi & Company; Shionogi Healthcare & Co.
Siegfried Holding	Siegfried Holding; Siegfried; Siegfried Holding AG
Sino Biopharmaceutical	Sino Biopharmaceutical; Sino Biopharmaceutical Limited; Sino; Sino Biopharm; Chia Tai-Tianqing Pharmaceutical Holdings Co., Ltd.; Charoen Pokphand Group
Sinopharm	Sinopharm; China National Pharmaceutical Group
Société des Produits Nestlé (SPN)	Société des Produits Nestlé (SPN)
Solvay Pharmaceuticals	Solvay Pharmaceuticals
Stryker Biotech	Stryker Biotech; Stryker Craniomaxillofacial; Stryker Endoscopy; Stryker Instruments; Stryker Neurovascular; Stryker Orthopaedics; Stryker Sustainability Solutions; Stryker Trauma GmbH
Sumitomo Pharma	Sumitomo Pharma; Sumitomo Pharma Co., Ltd.; Sumitomo Chemical; Sunovion; Sumitomo Pharma America, Inc.	Boston Biomedical, Inc.; Boston Biomedical; Boston Biomedical Associates	2012-04-25
Sun Pharmaceutical	Sun Pharmaceutical; Sun Pharma; Sun Pharmaceutical Industries Ltd.; Sun Pharma Advanced Research Company Limited; Sun Pharmaceutical Industries Limited
Swedish Orphan Biovitrum	Swedish Orphan Biovitrum; Swedish Orphan Biovitrum AB; Sobi; Sobi Inc.; Sobi, Inc.	CTI BioPharma	2023-06-26
Taisho Pharmaceutical	Taisho Pharmaceutical; Taisho; Taisho Pharmaceutical Co., Ltd; Taiso Pharmaceutical Holdings; Taisho Pharmaceutical Co., Ltd.; Taisho Pharmaceutical R&D Inc.
Takeda Pharmaceutical	Takeda Pharmaceutical; Takeda; Takeda Oncology
Teva Pharmaceutical Industries	Teva Pharmaceutical Industries; Teva; Teva Branded Pharmaceutical Products R&D, Inc.; Teva Pharmaceuticals USA; Gamida Cell -Teva Joint Venture Ltd.	Pliva Merckle GmbH; Merckle	2008-12-23
		Actavis Inc.;	2016-08-02
Torrent Pharmaceuticals	Torrent Pharmaceuticals; Torrent; Torrent Pharmaceuticals Ltd; Torrent Pharma; Torrent Pharma Inc.; Torrent Pharmaceuticals Limited	Curatio Healthcare; Curatio	2022-09-27
UCB	UCB; Union Chimique Belge; UCB Pharma GmbH; UCB Pharma
United Therapeutics	United Therapeutics; United Therapeutics Corporation; Unither.com, Inc.; Unither Pharmaceuticals	Miromatrix Medical Inc.	2023-12-13
Vertex Pharmaceuticals	Vertex Pharmaceuticals; VRTX; Vertex Pharmaceuticals Incorporated	ViaCyte	2022-07-11
		Exonic Therapeutics	2019-06-06
Viatris	Viatris; VTRS; Viatris Inc.; Upjohn	Mylan; MylanPharma; Mylan Bertek Pharmaceuticals	2020-11-16
		Famy Life Sciences	2023-01-03
		Oyster Point Pharma; Oyster Point Pharma, Inc.	2023-01-03
Virbac SA	Virbac SA; Virbac; Virbac Srl; Virbac Limited
Walgreens Boots Alliance	Walgreens Boots Alliance; Walgreens; Boots; WBA	Duane Reade	2010-04-09
		Almus Pharmaceuticals	2014-01-01
		Farmacias Ahumada	2014-08-01
		Farmacias Benavides	2014-08-01
West Pharmaceutical	West Pharmaceutical; West Pharmaceutical Services; West Pharmaceutical Services, Inc.; West Pharmaceutical Services Holding GmbH
WuXi AppTec	WuXi AppTec; WuXi; WuXi Advanced Therapies; D3 Bio (Wuxi) Co., Ltd
WuXI Biologics	WuXi Biologics; WuXi; WuXi XDC Cayman Inc; Wuxi Apptec Sales, LLC;
Yuhan	Yuhan; Yuhan Corporation; Yuhan Chemicals Inc.; Yuhan Foundation; Yuhan (USA) Corporation; Yuhan USA
Zimmer Biomet	Zimmer Biomet; Zimmer Orthobiologics, Inc.; Zimmer Spine
Zoetis	Zoetis; Zoetis Pharmaceuticals
Zydus Lifesciences	Zydus Lifesciences; Zydus; Zydus Lifesciences Limited; Zydus Pharmaceuticals USA, Zydus Wellness; Zydus Therapeutics Inc.; Zydus Worldwide DMCC; Cadila Healthcare Limited
3M	3M

## Sheet: S3. Literature review
General study overview													Comparison with current paper
First author	Year	Title	doi	Journal and/or Series	Relevant?	What did the study address? (3 key points)	What is the geographical scope of the study?	What are the levels of analysis (e.g., general, actor-specific)?	Does the study explore potential solutions or interventions?	If solutions are explored, how concrete / actionable are they for different actors?	Does the analysis distinguish between strategies for existing and newly developed drugs?		Potential areas of synergy with the current paper	Other aspects beyond the scope of their analysis that are addressed by the current paper
Ågerstrand	2015	Improving Environmental Risk Assessment of Human Pharmaceuticals	10.1021/acs.est.5b00302	Environmental Science and Technology	Yes	• Focus on the regulatory / policy factors of greening the pharmacy in the EU • 10 recommendations for improving the European Medicines Agency’s guidance for environmental risk assessment of human pharmaceutical products • The recommendations include expanding the scope of the current guideline; requirements to assess the risk of antibiotic resistance; jointly performed assessments; refinement of…	• European Union	• Mostly targeted towards regulators/policymakers, with some discussion on the differences in roles between regulators and pharmaceutical companies in general.	• They propose 10 policy-related recommendations for improving the European Medicines Agency’s guidance for environmental risk assessment of human pharmaceutical products	• Actionable for regulators/policymakers	• They highlight the importance of assessing not only new drugs, but also drugs existing on the market before the guidance came into force in 2006		• They highlight the importance of assessing not only new drugs, but also drugs existing on the market before the guidance came into force in 2006 • They discuss that environmental risks are not part of the risk-benefit analysis when a product is considered for market authorization • They highlight the importance of transparency and data availability	• Their paper focuses on regulatory aspects of greening the pharmacy specific to the EU, whereas the current paper broadens the scope to consider economic, social, and technological factors (in addition to regulatory factors) and is not necessairly limited to the EU • The current paper explores the roles of specific actors, and proposes solutions as actionable targets for each type of actor where…
Belal	2024	Greening the Pharmaceutical Supply Chain	10.1002/bse.4077	Business Strategy and the Environment	Yes	• Development of a comprehensive green supply chain management framework for the pharmaceutical industry through a systematic literature review, which was empirically assessed and validated through interviews and report analyses • Key drivers for greening were found to be regulatory pressures and cost saving potentials • Key barriers to greening were complex marketing authorization process, high …	• General / United Kingdom	• Actor-specific for pharmaceutical manufacturers (innovators, generics, bio pharma), pharmacies, hospital / healthcare institutions, regulators, NGOs, research organizations, distributors, patients, waste management	• Policy implications including streamlined approval process for environmentally friendly process changes, green principles in supply chain stages, management of PBT substances, prescribing policies, water disposal guidelines • Other solutions based on barriers / drivers identified in the study are generally recommended to interested stakeholders	• Highly actionable for regulators/policymakers, actionable for other stakeholders mentioned (see actors listed in column I)	• Yes, discussion of regulatory barriers for improving existing generic drugs on the market		• Key drivers for greening: regulatory pressures and cost saving potentials • Key barriers to greening: complex marketing authorization process, high investment requirements, lack of green culture and time pressure • Pharmaceutical industry actors differentiated (e.g., innovators, generics, bio pharma) and their distinct drivers / barriers to greening the pharmacy are identified • Exploration of …	• The current paper uses a systematic approach to breaking lock-ins in complex systems using leverage points to provide key actors with specific, actionable targets • The current paper focuses on barriers to greening of the pharmaceutical molecule itself, rather than addressing the whole supply chain • The current paper considers interactions between barriers as part of the lock-in framework
Castiello	2023	GreenMedChem: the challenge in the next decade toward eco-friendly compounds and processes in drug design	10.1039/d2gc03772f	Green Chemistry	Yes	• Critical review summarizing recent developments for each of the Twelve Principles of Green Chemistry, focusing on readily available opportunities for medicinal chemists to help improve yields and reduce pollution • Implementable strategies already exist and can be readily incorporated into modern medicinal drug workflows • They discuss these strategies and tools for each principle (those most r…	N/A	• Recommendations for medicinal chemists (includes industry and academia)	• Yes, implementable strategies and tools are discussed for each of the Twelve Principles of Green Chemistry. Those most relevant to the current discussion are "designing safer chemicals" and "biodegradation" • Under designing safer chemicals: emergence of in silicio tools, computational approaches, high-throughput screening, in-vitro testing, iterative molecular editing • Under biodegradation: b…	• Highly actionable for medicinal chemists	• Yes, certain recommendations are for synthesis of new drugs, others are for existing drugs (e.g., re-design of known persistent chemicals to improve biodegradability)		• Highlights the importance of the Twelve Principles of Green Chemistry in pharmaceutical development and practical ways to implement these principles • Helpful summary of recent advances in practical, ready-to-integrate tools that support early identification of potentially hazardous pharmaceuticals (e.g., high-throughput cytotoxicity assays, computational toxicity prediction models, biodegradat…	• The current paper emphasizes underlying barriers for why efforts to green the pharmacy have been limited in success, and does so in a systematic way by considering economic, social, political, and technological barriers (and their various interactions) • The current paper includes a broad spectrum of actors including policymakers and financial institutions, and recommends specific actionable me…
De Soete	2017	Challenges and recommendations for environmental sustainability assessments of pharmaceutical products in the healthcare sector	10.1039/c7gc00833c	Green Chemistry	No
Jairoun	2025	Towards eco-friendly pharmaceuticals: Regulatory and policy approaches for sustainable medicines use	10.1016/j.rcsop.2025.100576	Policy	No
Kümmerer	2007	Sustainable from the very beginning: rational design of molecules by life cycle engineering as an important approach for green pharmacy and green chemistry	10.1039/b618298b	Green Chemistry	Yes, indirectly	• Early work describing importance of rational design of molecules for green pharmacy • Introduction of "benign by design" pharmaceuticals which utilizes a full life cycle approach • Discussion of several examples of biodegradable chemicals to underline the feasibility and the economic potential of this approach	N/A	• General	• Kümmerer focuses on highlighting examples of how this approach can be used, and its importance / relevance	• Abstract, conceptual development of solutions rather than actionable for specific actors	No		• This is the early work that underpins the discussion on the importance of "benign by design" pharmaceuticals	• Not a fair comparison, this paper is part of the early work that underpins the concept of our paper
Kümmerer	2010	Chapter 7: Benign by Design (from "Green and Sustainable Medicinal Chemistry: Methods, Tools and Strategies for the 21st Century Pharmaceutical Industry")	10.1039/9781782625940-00073	Royal Society of Chemistry, Green Chemistry Series	Yes, indirectly	• Early work describing importance of concepts like "benign by design" and "ecopharmacovigilance"	N/A	• General	• Kümmerer focuses on highlighting examples of how this approach can be used, and its importance / relevance	• Abstract, conceptual development of solutions rather than actionable for specific actors	No		• This is the early work that underpins the discussion on the importance of "benign by design" pharmaceuticals and "ecopharmacovigilence"	• Not a fair comparison, this paper is part of the early work that underpins the concept of our paper
Leahy	2013	Seven Important Elements for an Effective Green Chemistry Program: An IQ Consortium Perspective	10.1021/op400192h	Green Chemistry	Yes	• Proposal of seven elements required for effective green chemistry in pharma • Discussion of green chemistry culture within different major pharmaceutical companies and enhancing awareness • Discussion of greenness metrics and useful tools from each company	N/A	• Focus is on major pharmaceutical companies	• Their discussion of solutions is focused green chemistry of synthesis pathways • They address toolkits and programs used within specific large pharmaceutical companies, increasing awareness of importance of green chemical principles, and internal training	• Actionable for major pharmaceutical companies, but focused on green chemistry of synthesis pathways	No		• Leahy et al. (2013) focuses on improving green chemistry of pharmaceutical synthesis pathways, not the molecular design of the drug itself. Not directly related to the current paper.	• Barriers to and strategies towards green design of the pharmaceutical itself • Access to green chemistry resources for academia and small biotech (i.e., inclusion of other actors in the analysis) • Regulatory / legal aspects of the analysis
Matus	2012	Barriers to the implementation of green chemistry in the U.S.	10.1021/es3021777	Environmental Science and Technology	Yes	• Analysis of barriers of green chemistry implementation in the US (not specific to pharmaceuticals, but their analysis does include it) • Six major categories of challenges identified including economic/financial, regulatory, technical, organizational, cultural, and definition/metric	United States	• Actor-specific for academia, industry, regulators	• Role of policy in accelerating change and creating incentive • Special focus should be dedicated to small businesses, which face higher barriers (e.g., funds, technical) than large firms • Policymakers should diagnose these systems through a multistakeholder approach to understand what types of actions will be most effective at combating key barriers in different points of each system	• Solutions explored are not exclusive for the pharmaceutical industry • Discussion of the importance of working with multistakeholder groups to better understand what types of actions and for which actors are needed to combat key barriers to implementing green chemistry principles in complex systems.	No		• Categorization of barriers as economic, regulatory/political, technical, cultural/social • Discussion of "lock-in"-type challenges in different industries (although they do not call it lock-in) • Accessibility to certain information is limited depending on the actor involved (i.e., industry vs. academia vs. regulators vs. consumers) • Need to place special focus on small businesses that tend to…	• The current paper concentrates specifically on the pharmaceutical industry, however we apply many of the same principles of economic, social, political, and technological barriers in complex systems
Moermond	2022	GREENER Pharmaceuticals for More Sustainable Healthcare	10.1021/acs.estlett.2c00446	Environmental Science & Technology Letters	Yes	• Discussion of criteria needed to help reduce impact of medicinal residues on the environment (e.g., reducing non-target effects and undesirable moieties, increasing biodegradability) • Discussion of feasibility of including these criteria for "green by design" APIs in drug discovery and development and necessary tools	N/A	• Actor-specific for academia, industry, regulators	• Strategies to implement the "GREENER" concept in practice e.g., in silico rapid screening, assays in early drug discovery and development, refining the dose in late stages of drug discovery • Possibilities of more restrictive environmental legislations • Possible regulatory positive incentives for GREENER APIs including priority review, patent lifetime extension, green labeling, sustainable pro…	• Specific recommendations for regulatory agencies, for environmental experts, and for pharmaceutical developers, but do not distinguish suggestions for varying types of pharmaceutical developers (i.e., big pharma vs. small biotech vs. academia)	No		• A potential barrier for implementation of the GREENER concept is the potential impact on established processes (regarding discovery and development, as well as marketing authorization), which may in turn result in more complexity and increasing costs • Once an API or a medicinal product progresses into clinical studies, the options to improve the environmental profile are very limited • Challen…	• Identification of pressures and barriers that could hamper implementation of the GREENER concept (Moermond et al., 2022 highlight this as important future work) • Exploration of strategies for existing vs. newly developed drugs
Orive	2022	Greening the Pharmacy	10.1126/science.abp9554	Science	Yes	• Perspective paper highlighting continued lack of action despite major concerns of the environmental impacts of pharmaceuticals • Description of the key parts of the pharmaceutical lifecycle where contamination and ecological impacts can occur, and also analysis of what aspects tend to be overlooked • Discussions of key ways forward including design of greener drugs (addressing the source) and i…	N/A	• General	• Recommendations on how environmental risk assessment could be improved • Importance of studying ecological effects of pharmaceuticals in the Global South • Importance of greener drugs by design • Importance of continuing to improve and develop wastewater treatment options	• Mostly abstract, conceptual development of solutions rather than actionable for specific actors	No		• Consideration of some of the current regulatory barriers, including gaps in environmental risk assessment guidelines • Discussion of the importance of greener drugs by design (i.e., less biologically reactive or more easily eliminated from the environment) • Importance of educating health practitioners on the impacts of drug pollution • Limitations to end-of-pipe wastewater treatment options	• The current paper emphasizes underlying barriers for why efforts to green the pharmacy have been limited in success, and does so in a systematic way by considering economic, social, political, and technological barriers (and their various interactions) • Beyond discussing the importance of green/benign by design, we specifically dissect barriers and propose actionable solutions by stakeholder •…
Puhlmann	2024	Designing greener active pharmaceutical ingredients: Insights from pharmaceutical industry into drug discovery and development	10.1016/j.ejps.2023.106614	Pharmaceutical Science	Yes	• Evaluating the feasibility of the "design of greener APIs" (i.e., implementation of environmental parameters in drug discovery and development) • Conducted interviews with 30 R&D and environmental experts from seven globally active pharmaceutical companies • Environmental properties should be considered in early R&D, and this can be supported by financial, social, and regulatory incentives, as …	N/A	• Discussion of actors was focused big pharma companies • Some discussion of importance of collaboration with environmental scientists and other industries	• Education and training, criteria for greener APIs, development of screening tools • Cooperation for data sharing between pharmaceutical companies towards better prediction models • Discussion of technical aspects of better API design (e.g., biodegredability, reducing problematic moieties), criteria for better screening tools, etc.	• Actionable for pharmaceutical developers (focused on globally active pharmaceutical companies), regulators/policymakers, environmental scientists	No		• Early drug development (hit identification, hit selection and optimization, lead optimization) is the key time to incorporate environmental considerations • Policy incentives with economic implications could include fast track approval in drug authorization, increased patent-time exclusivity, green drug labelling, financial subsidies for testing • Discussion of soft incentives like reputation a…	• Puhlmann et al., (2024) focused on large pharmaceutical companies. They acknowledge the increasing importance of smaller pharmaceutical companies and biomedical start-ups and highlight this as an area for future work. The current paper distinguishes between big pharma versus actors from biotech start-ups and academia • Exploration of strategies for existing vs. newly developed drugs
Quinlan	2010	Barriers and opportunities for implementation of adaptive designs in pharmaceutical product development	10.1177/1740774510361542	Clinical Trials	No
Roschangar	2014	Overcoming barriers to green chemistry in the pharmaceutical industry – the Green Aspiration Level™ concept	10.1039/C4GC01563K	Green chemistry	Yes	• Proposal of a new performance metric for assessing the environmental impact of producing pharmaceutical agents, with a focus on assessing the greenness of the synthesis process • Barriers to adopting full green chemistry • Demonstration of the use of their performance metric with a case study	N/A	• Mostly general, some distinguising of roles of the government vs. pharmaceutical industry in breaking barriers to green chemistry	• Their discussion of solutions is focused on novel metrics for assessing greenness of synthesis processes • They discuss the concept of fast-track regulatory approvals for green process changes and how their metric could be used towards this	• Actionable for the pharmaceutical industry and government	No		• Barrier of inability to change the synthesis process for an API due to increasing regulatory requirements at each phase • Influence of short patent protection periods and how this leads to little tolerance from pharmaceutical companies for delays in bringing a new drug to market • Cost-related barriers	• Barriers to and strategies towards green design of the pharmaceutical itself, rather than the synthesis routes
Sneddon	2015	Chapter 2: Barriers to Adopting Green Chemistry in Drug Discovery (from "Green Chemistry Strategies for Drug Discovery")	10.1039/9781782622659-00013	Royal Society of Chemistry, Drug Discovery Series	Yes	• Discussion of the economic, technical, and cultural barriers to adopting green chemistry principles in drug discovery • Economic and technical barriers relate to solvents, reagents, and time, whereas cultural barriers result mostly from lack of awareness in the industry and beyond • Discussion of recommendations for ways forward to address these barriers	N/A	• General	• Mostly discussion of the technical ways to incorporate the 12 principles of green chemistry in drug discovery (e.g., prevent waste, design safer chemicals, less hazardous syntheses, renewable feedstocks, etc.) • Importance of increasing awareness of the 12 principles in the wider chemistry community and strategies to improve communication (e.g., bridge the gap between industry and academia)	• Actionable for industry, academia on the topic of communication	No		• Barriers to adopting green chemistry practices in drug development are not only technical, but also economic and cultural • Discussion of importance of designing safer API molecules, not just improving synthesis pathways • Great sharing of knowledge and equipment between development and discovery groups can help overcome technical barriers • Communication should also encompass academia (i.e., e…	• Regulatory / legal aspects of the analysis • Analysis of barriers and solutions for more specific actors i.e., big pharma, biotech start-ups, academia, policymakers, financial institutions, etc.
Veleva	2019	The role of drivers, barriers, and opportunities of green chemistry adoption in the major world markets	10.1016/j.cogsc.2019.05.001	Current Opinion in Green and Sustainable Chemistry	Yes	• Green chemistry has seen significant growth in recent years in the pharmaceutical industry, but this growth has been uneven developing countries • Identification of barriers to green chemistry in developing countries including lack of policy incentives, insufficient funding and expertise, lack of green solutions for some processes, and lack of effective tracking metrics • Discussion of future o…	China, India	• Specific to manufacturers in developing countries (in contrast to those in developed countries)	• Opportunities to advance green chemistry adoption globally include smarter regulations (including fast track approval, tax incentives, extended patent life), harmonize global environmental regulations, increase supply chain transparency, support green chemistry education and training, increase funding for green chemistry, wider use of metrics, clear definition of environmental performance crite…	• Actionable for regulators, pharmaceutical industry, educational institutions	No		• Barriers to implementing green chemistry principles can be economic, financial, regulatory, technical, etc. • Lack of regulations offering incentives for designing greener products such as a fast-track approval for green drugs • Different barriers exist for different types of actors • Recommendations for ways forward include enacting smarter regulations (including fast track approvals for green…	• Analysis of different types of actors beyond difference in geography / developmental status (i.e., different actors within a country may have varying ability to practice green chemistry principles) • Exploration of strategies for existing vs. newly developed drugs
Vidaurre	2024	Design of greener drugs: aligning parameters in pharmaceutical R&D and drivers for environmental impact	10.1016/j.drudis.2024.104022	Drug discovery	Yes	• Discussion of technical challenges and opportunities involved in achieving greener API development • Exploration of different chemical properties that influence environmental impact (e.g., lipophilicity, metabolic stability, potency, selectivity, structural moieties) and potential tradeoffs to each • Discussion of opportunities like in silico predictive models, potential for collaborations, inc…	N/A	• General	• Opportunities for collaboration between environmental scientists and R&D experts • Development of in silico predictive models and high(er)-throughput screens • Transparent and reliable toolboxes to help drug developers prioritize environmental factors • Many technical solutions discussed for various parameters like lipophilicity, potency, etc.	• Actionable for pharmaceutical developers, environmental scientists, regulators/policymakers	No		• Opportunities to bridge the gap between environmental science and pharmaceutical R&D • Prioritizing greener pharmaceuticals in the R&D process can lead to positive impact on return on investment for companies • Discussion of incoming regulations like the Urban Wastewater Treatment Directive in the EU • Green labels	• Discussion of other types of barriers e.g., social, political, economic, etc. Vidaurre et al., (2024) focus mostly on technical barriers relating to chemical properties • Exploration of strategies for existing vs. newly developed drugs
van Vliet	2025	Keystones in the implementation of greener pharmaceuticals: A scoping review	10.1016/j.scp.2025.101938	Sustainable chemistry and pharmacy	Yes	• Scoping review assessing factors influencing implementation of green(er) pharmaceuticals in various phases of the human medicinal product lifecycle • Main barriers were high investment cost and complex/rigid regulations which complicate feasibility of implementing green design in both new and existing generic drugs • Published literature tended to focus on specific parts of the drug lifecycle, …	N/A	• Mostly general, brief discussion on the role of patients, prescribers, regulators	• Holistic approaches with interventions along the whole life cycle from drug discovery to prescriptions • Better collaboration between disciplines and between different actors • Inclusion of environmental risks in risk-benefit analysis in market authorization • Regulatory solutions like tax advantages, patent extensions, priority for market authorization • Eco-labelling • Green chemistry working…	• Actionable for governments, educational institutions	• Yes, discussion of regulatory barriers for improving existing generic drugs on the market		• Financial barriers like high investment costs • General stringent regulatory requirements for drug approval • Regulatory barriers for making existing drugs greener (i.e., would need to adjust market authorizations, highly expensive and no guarantee on investment return) • Need for better awareness from prescribers and public about environmental impact of pharmaceuticals	• Discussion of possible solutions for how to address existing drugs on the market, in addition to new drugs • Exploration on the role of patent regulations in driving time and cost pressures for getting a drug to market • Discussion of the most effective time in the drug development pipeline for green molecular design improvements
Witte	2025	Sustainable Pharmacy‒a guiding principle	10.1016/j.scp.2024.101897	Sustainable Chemistry and Pharmacy	Yes	• Conceptual development of the "Sustainable Pharmacy" principle which integrates sustainable development into pharmaceutical sciences and provides a work-in-progress definition, in contrast to "Green Pharmacy" • Systems thinking is required to address the complexity of health, disease, sustainability, and pharmacy • Key areas to be integrated include education, environment, society, economy, pha…	N/A	• General, with case specific examples for different actors	• Solutions and interventions explored are high-level / conceptual, across the different domains of education, environment, society, economy, pharmacology, and culture	• Some actionable solutions for educational institutions, practitioners, patients, pharmaceutical industry, regulators, but mostly high level / conceptual	N/A		• Witte & Müller (2025) explore the concept of "Sustainable Pharmacy" (versus "Green Pharmacy") and focus their analysis on developing this concept using systems thinking. While some of the discussion points do relate to the current paper, their analysis focuses moreso on sustainable development concepts applied to the pharmaceutical industry rather than barriers/solutions to greening the pharmacy	• Not a fair comparison, Witte & Müller (2025) explore different concepts
